# Supplementary material for: Modified mRNA Formulation and Stability for Cardiac and Skeletal Muscle Delivery
Source: Pharmaceutics. 2023 Aug 22;15(9):2176. doi: 10.3390/pharmaceutics15092176 (PMC10535735; doi:10.3390/pharmaceutics15092176)
Supplement: Supplementary file 1 [file pharmaceutics-15-02176-s001.zip]

Archive with 1 entries (1 files):
- pharmaceutics-2501336-supplementary.pdf
